# Supplementary material for: Longitudinal monitoring of disease burden and response using ctDNA from dried blood spots in xenograft models
Source: EMBO Mol Med. 2022 Jun 13;14(8):e15729. doi: 10.15252/emmm.202215729 (PMC9358392; doi:10.15252/emmm.202215729)
Supplement: Supplementary file 4 — Source Data for Figure 2 [file EMMM-14-e15729-s003.csv]

SLX_barcode	mouse	sample_name	human_reads_sel	mouse_reads_sel	total_reads_sel	xTF	Experiment	Treatment_start	Treatment_day	collection_date	OV04_patient	Drug	Treatment_group
SLX-10615_D701tp_D501tp	656	BS_656_day1	116749	1704415	1821164	0.0641068020233213	EXP2871_JB	01/04/2019	day1	01/04/2019	600	Carboplatin	Control
SLX-10615_D701tp_D502tp	656	BS_656_day16	77590	1083377	1160967	0.0668322183145602	EXP2871_JB	01/04/2019	day16	16/04/2019	600	Carboplatin	Control
SLX-10615_D701tp_D503tp	656	BS_656_day29	206180	1189218	1395398	0.147757127357213	EXP2871_JB	01/04/2019	day29	30/04/2019	600	Carboplatin	Control
SLX-10615_D702tp_D508tp	662	BS_662_day1	32042	1351685	1383727	0.0231563017849619	EXP2871_JB	29/04/2019	day1	29/04/2019	600	Carboplatin	Treatment
SLX-10615_D703tp_D501tp	662	BS_662_day16	17839	1284588	1302427	0.0136967369380395	EXP2871_JB	29/04/2019	day16	14/05/2019	600	Carboplatin	Treatment
SLX-10615_D703tp_D502tp	662	BS_662_day29	253921	1344571	1598492	0.158850341446814	EXP2871_JB	29/04/2019	day29	28/05/2019	600	Carboplatin	Treatment
SLX-10615_D703tp_D503tp	663	BS_663_day1	194030	1428628	1622658	0.119575412687085	EXP2871_JB	01/04/2019	day1	01/04/2019	600	Carboplatin	Treatment
SLX-10615_D703tp_D504tp	663	BS_663_day16	22400	1788471	1810871	0.0123697380984068	EXP2871_JB	01/04/2019	day16	16/04/2019	600	Carboplatin	Treatment
SLX-10615_D703tp_D505tp	663	BS_663_day29	163656	1678804	1842460	0.088824723467538	EXP2871_JB	01/04/2019	day29	30/04/2019	600	Carboplatin	Treatment
SLX-10615_D703tp_D506tp	665	BS_665_day1	33468	1434912	1468380	0.0227924651656928	EXP2871_JB	01/04/2019	day1	01/04/2019	600	Carboplatin	Treatment
SLX-10615_D703tp_D507tp	665	BS_665_day16	16117	1556594	1572711	0.0102479095014914	EXP2871_JB	01/04/2019	day16	16/04/2019	600	Carboplatin	Treatment
SLX-10615_D703tp_D508tp	665	BS_665_day29	14039	1320657	1334696	0.0105185000929051	EXP2871_JB	01/04/2019	day29	30/04/2019	600	Carboplatin	Treatment
SLX-10615_D704tp_D507tp	649	BS_649_day1	72748	1782378	1855126	0.0392145870415271	EXP2879_JB	09/04/2019	day1	09/04/2019	600	Carboplatin	Control
SLX-10615_D704tp_D508tp	649	BS_649_day16	107890	1562456	1670346	0.0645914080076822	EXP2879_JB	09/04/2019	day16	24/04/2019	600	Carboplatin	Control
SLX-10615_D705tp_D501tp	646	BS_646_day1	59221	3861496	3920717	0.0151046351981028	EXP2859_JB	02/04/2019	day1	02/04/2019	600	Carboplatin	Control
SLX-10615_D705tp_D502tp	646	BS_646_day16	82000	1174218	1256218	0.0652752945746678	EXP2859_JB	02/04/2019	day16	17/04/2019	600	Carboplatin	Control
SLX-10615_D705tp_D503tp	646	BS_646_day29	106593	3127083	3233676	0.0329634137742928	EXP2859_JB	02/04/2019	day29	30/04/2019	600	Carboplatin	Control
SLX-10615_D705tp_D504tp	661	BS_661_day1	137091	3526204	3663295	0.0374228665723072	EXP2859_JB	09/04/2019	day1	09/04/2019	600	Carboplatin	Treatment
SLX-10615_D705tp_D505tp	661	BS_661_day16	187491	2390918	2578409	0.0727157716250603	EXP2859_JB	09/04/2019	day16	24/04/2019	600	Carboplatin	Treatment
SLX-10615_D705tp_D506tp	661	BS_661_day29	48998	2280678	2329676	0.0210321091859984	EXP2859_JB	09/04/2019	day29	08/05/2019	600	Carboplatin	Treatment
SLX-10615_D706tp_D501tp	649	BS_649_day29	249290	1899856	2149146	0.11599491146716	EXP2879_JB	09/04/2019	day29	08/05/2019	600	Carboplatin	Control
SLX-10615_D706tp_D502tp	650	BS_650_day1	176926	2145023	2321949	0.0761971946842932	EXP2879_JB	02/04/2019	day1	02/04/2019	600	Carboplatin	Control
SLX-10615_D706tp_D503tp	650	BS_650_day16	141907	2360128	2502035	0.0567166326610139	EXP2879_JB	02/04/2019	day16	17/04/2019	600	Carboplatin	Control
SLX-10615_D706tp_D504tp	650	BS_650_day29	217658	1775862	1993520	0.109182752116859	EXP2879_JB	02/04/2019	day29	30/04/2019	600	Carboplatin	Control
SLX-10615_D706tp_D508tp	652	BS_652_day1	212819	1520325	1733144	0.122793605147639	EXP2879_JB	01/04/2019	day1	01/04/2019	600	Carboplatin	Control
SLX-10615_D707tp_D501tp	652	BS_652_day16	189842	1970690	2160532	0.0878681732091911	EXP2879_JB	01/04/2019	day16	16/04/2019	600	Carboplatin	Control
SLX-10615_D707tp_D502tp	652	BS_652_day29	567298	1437712	2005010	0.282940234712046	EXP2879_JB	01/04/2019	day29	30/04/2019	600	Carboplatin	Control
SLX-12746_D705tp_D504tp	529	BS_529_day1	66151	4005567	4071718	0.0162464591113628	EXP2888	25/03/2019	day1	25/03/2019	828	Carboplatin	Control
SLX-12746_D705tp_D505tp	529	BS_529_day16	495656	5511114	6006770	0.0825162275232779	EXP2888	25/03/2019	day16	09/04/2019	828	Carboplatin	Control
SLX-12746_D705tp_D506tp	529	BS_529_day29	989651	4548707	5538358	0.178690326627495	EXP2888	25/03/2019	day29	23/04/2019	828	Carboplatin	Control
SLX-12746_D705tp_D507tp	532	BS_532_day1	1126874	5320984	6447858	0.174767186250069	EXP2888	19/03/2019	day1	19/03/2019	828	Carboplatin	Control
SLX-12746_D706tp_D504tp	564	BS_564_day16	200113	4413681	4613794	0.0433727643670264	EXP2888	19/03/2019	day16	03/04/2019	771	Carboplatin	Control
SLX-12746_D706tp_D505tp	564	BS_564_day29	408958	5690718	6099676	0.0670458562061329	EXP2888	19/03/2019	day29	16/04/2019	771	Carboplatin	Control
SLX-12746_D709tp_D501tp	532	BS_532_day29	3989501	3342144	7331645	0.544148141378913	EXP2888	19/03/2019	day29	14/04/2019	828	Carboplatin	Control
SLX-12746_D709tp_D508tp	541	BS_541_day1	51264	5329303	5380567	0.00952762041621264	EXP2888	15/04/2019	day1	15/04/2019	828	Carboplatin	Treatment
SLX-12746_D710tp_D501tp	541	BS_541_day16	38327	6515458	6553785	0.00584807100019302	EXP2888	15/04/2019	day16	30/04/2019	828	Carboplatin	Treatment
SLX-12746_D710tp_D502tp	541	BS_541_day29	18864	6970344	6989208	0.00269901825786269	EXP2888	15/04/2019	day29	14/05/2019	828	Carboplatin	Treatment
SLX-12746_D710tp_D504tp	542	BS_542_day16	152661	5060264	5212925	0.0292850942608996	EXP2888	03/06/2019	day16	18/06/2019	828	Carboplatin	Control
SLX-12746_D710tp_D505tp	542	BS_542_day29	765804	5645972	6411776	0.119437110716282	EXP2888	03/06/2019	day29	01/07/2019	828	Carboplatin	Control
SLX-12746_D710tp_D506tp	544	BS_544_day1	1089246	5383596	6472842	0.168279404935266	EXP2888	25/03/2019	day1	25/03/2019	828	Carboplatin	Treatment
SLX-12746_D710tp_D507tp	544	BS_544_day16	16403	7332021	7348424	0.00223217930810743	EXP2888	25/03/2019	day16	09/04/2019	828	Carboplatin	Treatment
SLX-12746_D710tp_D508tp	544	BS_544_day29	23815	6391893	6415708	0.0037119831513529	EXP2888	25/03/2019	day29	23/04/2019	828	Carboplatin	Treatment
SLX-12746_D711tp_D501tp	556	BS_556_day1	68035	5324173	5392208	0.0126172803423013	EXP2888	24/04/2019	day1	23/04/2019	771	Carboplatin	Treatment
SLX-12746_D711tp_D503tp	556	BS_556_day29	41039	4306440	4347479	0.00943972357313284	EXP2888	24/04/2019	day29	22/05/2019	771	Carboplatin	Treatment
SLX-12746_D711tp_D504tp	557	BS_557_day1	90089	2074113	2164202	0.0416268906506879	EXP2888	29/04/2019	day1	29/04/2019	771	Carboplatin	Treatment
SLX-12746_D711tp_D505tp	557	BS_557_day16	145425	5567230	5712655	0.0254566396885511	EXP2888	29/04/2019	day16	14/05/2019	771	Carboplatin	Treatment
SLX-12746_D711tp_D506tp	557	BS_557_day29	40629	5128357	5168986	0.00786014897312548	EXP2888	29/04/2019	day29	28/05/2019	771	Carboplatin	Treatment
SLX-12746_D711tp_D507tp	559	BS_559_day1	73859	5930749	6004608	0.0123003866363966	EXP2888	24/04/2019	day1	23/04/2019	771	Carboplatin	Treatment
SLX-12746_D711tp_D508tp	559	BS_559_day16	291515	5817813	6109328	0.0477163773167851	EXP2888	24/04/2019	day16	08/05/2019	771	Carboplatin	Treatment
SLX-12746_D712tp_D501tp	559	BS_559_day29	32787	4187058	4219845	0.00776971666020908	EXP2888	24/04/2019	day29	22/05/2019	771	Carboplatin	Treatment
SLX-18449_D707tp_D501tp	530	BS_530_day1	42482	2819639	2862121	0.0148428385801998	EXP2900	17/06/2019	day1	17/06/2019	828	Carboplatin	Treatment
SLX-18449_D707tp_D502tp	530	BS_530_day16	39855	2684267	2724122	0.0146304020157687	EXP2900	17/06/2019	day16	02/07/2019	828	Carboplatin	Treatment
SLX-18449_D708tp_D503tp	537	BS_537_day1	192197	1846146	2038343	0.0942908038539147	EXP2900	03/06/2019	day1	03/06/2019	828	Carboplatin	Control
SLX-18449_D708tp_D504tp	537	BS_537_day16	304699	4478365	4783064	0.0637037263143458	EXP2900	03/06/2019	day16	18/06/2019	828	Carboplatin	Control
SLX-18449_D708tp_D506tp	543	BS_543_day1	46826	4215564	4262390	0.0109858553534519	EXP2900	24/04/2019	day1	23/04/2019	828	Carboplatin	Treatment
SLX-18449_D708tp_D507tp	543	BS_543_day16	71855	2011578	2083433	0.0344887500581972	EXP2900	24/04/2019	day16	08/05/2019	828	Carboplatin	Treatment
SLX-18449_D708tp_D508tp	553	BS_553_day1	53995	2658060	2712055	0.0199092570025313	EXP2900	29/04/2019	day1	29/04/2019	771	Carboplatin	Control
SLX-18449_D709tp_D501tp	553	BS_553_day16	95517	3186230	3281747	0.029105534338875	EXP2900	29/04/2019	day16	14/05/2019	771	Carboplatin	Control
SLX-18449_D709tp_D502tp	554	BS_554_day1	47111	958713	1005824	0.0468382142402647	EXP2900	25/03/2019	day1	25/03/2019	771	Carboplatin	Treatment
SLX-18449_D709tp_D507tp	664	BS_664_day1	110262	3358187	3468449	0.0317900018134907	EXP2900	01/04/2019	day1	01/04/2019	600	Carboplatin	Treatment
SLX-18449_D709tp_D508tp	664	BS_664_day16	32983	2343104	2376087	0.0138812257295293	EXP2900	01/04/2019	day16	16/04/2019	600	Carboplatin	Treatment
SLX-18449_D710tp_D504tp	569	BS_569_day1	35224	3684556	3719780	0.00946937722123351	EXP2897	29/04/2019	day1	29/04/2019	771	Carboplatin	Control
SLX-18449_D710tp_D505tp	569	BS_569_day16	95805	4372682	4468487	0.021440142938762	EXP2897	29/04/2019	day16	14/05/2019	771	Carboplatin	Control
SLX-18449_D710tp_D506tp	569	BS_569_day29	142570	3238966	3381536	0.0421613136752056	EXP2897	29/04/2019	day29	20/05/2019	771	Carboplatin	Control
SLX-18449_D710tp_D507tp	572	BS_572_day1	215240	2822511	3037751	0.0708550503316434	EXP2897	01/04/2019	day1	01/04/2019	771	Carboplatin	Control
SLX-18449_D710tp_D508tp	572	BS_572_day16	473078	4544533	5017611	0.0942835146048588	EXP2897	01/04/2019	day16	16/04/2019	771	Carboplatin	Control
SLX-18449_D711tp_D501tp	572	BS_572_day29	2143758	6292605	8436363	0.25410926485738	EXP2897	01/04/2019	day29	30/04/2019	771	Carboplatin	Control
SLX-18449_D711tp_D502tp	723	BS_723_day1	24171	757392	781563	0.0309264896112022	EXP2897	29/07/2019	day1	29/07/2019	831	Carboplatin	Control
SLX-18449_D711tp_D503tp	723	BS_723_day16	124629	3541875	3666504	0.0339912352475273	EXP2897	29/07/2019	day16	13/08/2019	831	Carboplatin	Control
SLX-18449_D711tp_D504tp	723	BS_723_day29	189916	2473047	2662963	0.0713175511638727	EXP2897	29/07/2019	day29	27/08/2019	831	Carboplatin	Control
SLX-18449_D711tp_D505tp	725	BS_725_day1	100072	1638235	1738307	0.0575686573200246	EXP2897	05/08/2019	day1	03/08/2019	831	Carboplatin	Control
SLX-18449_D711tp_D506tp	725	BS_725_day16	72102	1604839	1676941	0.0429961459586235	EXP2897	05/08/2019	day16	19/08/2019	831	Carboplatin	Control
SLX-18449_D711tp_D507tp	725	BS_725_day29	99593	767699	867292	0.114832144191345	EXP2897	05/08/2019	day29	02/09/2019	831	Carboplatin	Control
SLX-18449_D711tp_D508tp	726	BS_726_day1	32041	776992	809033	0.0396040705385318	EXP2897	12/08/2019	day1	13/08/2019	831	Carboplatin	Control
SLX-18449_D712tp_D501tp	726	BS_726_day16	124742	1763634	1888376	0.066057818993675	EXP2897	12/08/2019	day16	27/08/2019	831	Carboplatin	Control
SLX-18449_D712tp_D502tp	726	BS_726_day29	239155	1315290	1554445	0.153852339581008	EXP2897	12/08/2019	day29	09/09/2019	831	Carboplatin	Control
SLX-18449_D712tp_D503tp	729	BS_729_day1	52754	1182657	1235411	0.0427015786649139	EXP2897	12/08/2019	day1	13/08/2019	831	Carboplatin	Treatment
SLX-18449_D712tp_D504tp	729	BS_729_day16	12396	1174633	1187029	0.0104428788176195	EXP2897	12/08/2019	day16	27/08/2019	831	Carboplatin	Treatment
SLX-18449_D712tp_D505tp	729	BS_729_day29	10562	2011964	2022526	0.00522218255785092	EXP2897	12/08/2019	day29	09/09/2019	831	Carboplatin	Treatment
SLX-18449_D712tp_D506tp	738	BS_738_day1	366259	2078864	2445123	0.149791646473409	EXP2897	22/07/2019	day1	22/07/2019	831	Carboplatin	Treatment
SLX-18449_D712tp_D507tp	738	BS_738_day16	8046	3085868	3093914	0.00260058941521969	EXP2897	22/07/2019	day16	06/08/2019	831	Carboplatin	Treatment
SLX-18449_D712tp_D508tp	738	BS_738_day29	14940	1585711	1600651	0.0093337023498564	EXP2897	22/07/2019	day29	19/08/2019	831	Carboplatin	Treatment
SLX-20214_D701tp_D502tp	727	BS_727_day1	32589	8532390	8564979	0.00380491300679196	EXP3117_AA	29/07/2019	day1	29/07/2019	831	Carboplatin	Control
SLX-20214_D701tp_D503tp	727	BS_727_day16	43074	9186819	9229893	0.00466679299532508	EXP3117_AA	29/07/2019	day16	13/08/2019	831	Carboplatin	Control
SLX-20214_D702tp_D502tp	733	BS_733_day1	779731	6941753	7721484	0.100982013302106	EXP3117_AA	02/09/2019	day1	02/09/2019	831	Carboplatin	Treatment
SLX-20214_D703tp_D503tp	740	BS_740_day1	144982	9407906	9552888	0.0151767716736551	EXP3117_AA	02/09/2019	day1	02/09/2019	831	Carboplatin	Treatment
SLX-20214_D703tp_D504tp	740	BS_740_day16	63742	11427354	11491096	0.0055470774937395	EXP3117_AA	02/09/2019	day16	17/09/2019	831	Carboplatin	Treatment
SLX-20214_D703tp_D505tp	740	BS_740_day29	15596	12593832	12609428	0.00123685229813755	EXP3117_AA	02/09/2019	day29	30/09/2019	831	Carboplatin	Treatment
SLX-20214_D704tp_D501tp	743	BS_743_day1	73146	9920699	9993845	0.00731910490907153	EXP3117_AA	05/08/2019	day1	05/08/2019	831	Carboplatin	Treatment
SLX-20214_D704tp_D502tp	743	BS_743_day16	82856	13946166	14029022	0.00590604248820766	EXP3117_AA	05/08/2019	day16	19/08/2019	831	Carboplatin	Treatment
SLX-20214_D704tp_D503tp	743	BS_743_day29	12233	9279408	9291641	0.00131655969058641	EXP3117_AA	05/08/2019	day29	02/09/2019	831	Carboplatin	Treatment
SLX-19765_D701tp_D501tp	AN19CUK051843	NSG_Mouse01_CTR_BS_01	6264	6926663	6932927	0.000903514489623214
SLX-19765_D701tp_D502tp	AN19CUK051843	NSG_Mouse01_CTR_BS_01	9140	9647879	9657019	0.000946461842935175
SLX-19765_D701tp_D503tp	AN20CUK024431	NSG_Mouse02_CTR_BS_03	10414	10754118	10764532	0.000967436392032649
SLX-19765_D701tp_D504tp	AN20CUK024431	NSG_Mouse02_CTR_BS_04	3925	4818052	4821977	0.000813981485187507
SLX-19765_D701tp_D505tp	AN20CUK024430	NSG_Mouse03_CTR_BS_05	5459	4987736	4993195	0.00109328796492026
SLX-19765_D701tp_D506tp	AN20CUK024430	NSG_Mouse03_CTR_BS_06	6612	10029079	10035691	0.000658848503805069
SLX-19765_D701tp_D507tp	AN20CUK024429	NSG_Mouse04_CTR_BS_07	6279	4859795	4866074	0.0012903626208726
SLX-19765_D702tp_D502tp	AN20CUK024429	NSG_Mouse04_CTR_BS_08	12580	18402289	18414869	0.000683143605311556
SLX-19765_D702tp_D503tp	AN20CUK024428	NSG_Mouse05_CTR_BS_09	9219	13548766	13557985	0.000679968299124095
SLX-19765_D702tp_D504tp	AN20CUK024428	NSG_Mouse05_CTR_BS_10	5062	10411475	10416537	0.000485958049205797
