# Supplementary material for: Longitudinal monitoring of disease burden and response using ctDNA from dried blood spots in xenograft models
Source: EMBO Mol Med. 2022 Jun 13;14(8):e15729. doi: 10.15252/emmm.202215729 (PMC9358392; doi:10.15252/emmm.202215729)
Supplement: Supplementary file 5 — Source Data for Figure 3 [file EMMM-14-e15729-s006.csv]

mouse	Date_Injection	Date_Treatment_Start	Date_Measeurement	Length	Width	Height	TumourVolume
529	13/09/2018	25/03/2019	11/03/2019	10	8.7	8.7	396.3119133
529	13/09/2018	25/03/2019	18/03/2019	10.5	9	9	445.3207586
529	13/09/2018	25/03/2019	01/04/2019	13	9	9	551.3495107
529	13/09/2018	25/03/2019	08/04/2019	15	11.5	11.5	1038.689071
529	13/09/2018	25/03/2019	15/04/2019	16.5	11.5	11.5	1142.557978
529	13/09/2018	25/03/2019	23/04/2019	17.7	13	13	1566.241017
530	13/09/2018	17/06/2019	25/03/2019	4.5	4.5	4.5	47.71293843
530	13/09/2018	17/06/2019	01/04/2019	4.5	4.5	4.5	47.71293843
530	13/09/2018	17/06/2019	08/04/2019	4.5	4.5	4.5	47.71293843
530	13/09/2018	17/06/2019	15/04/2019	4.2	3.8	3.8	31.75521854
530	13/09/2018	17/06/2019	23/04/2019	5	4.2	4.2	46.18141201
530	13/09/2018	17/06/2019	06/05/2019	5.5	5.5	5.5	87.11374629
530	13/09/2018	17/06/2019	13/05/2019	6.3	6	6	118.7522023
530	13/09/2018	17/06/2019	20/05/2019	7	5.8	5.8	123.2970397
530	13/09/2018	17/06/2019	27/05/2019	8.1	7.9	7.9	264.6901766
530	13/09/2018	17/06/2019	03/06/2019	8.5	8	8	284.8377339
530	13/09/2018	17/06/2019	10/06/2019	10	8.4	8.4	369.4512961
530	13/09/2018	17/06/2019	17/06/2019	9.8	7.5	7.5	288.633825
530	13/09/2018	17/06/2019	24/06/2019	10.5	10	10	549.7787144
530	13/09/2018	17/06/2019	08/07/2019	9.2	7.5	7.5	270.9623664
530	13/09/2018	17/06/2019	01/07/2019	10.6	9.5	9.5	500.9007687
530	13/09/2018	17/06/2019	16/07/2019	7.3	5.5	5.5	115.6236996
530	13/09/2018	17/06/2019	22/07/2019	8	5	5	104.7197551
530	13/09/2018	17/06/2019	30/07/2019	6.5	5	5	85.08480103
530	13/09/2018	17/06/2019	06/08/2019	7.3	6.6	6.6	166.4981275
530	13/09/2018	17/06/2019	13/08/2019	5.8	5.2	5.2	82.11704317
530	13/09/2018	17/06/2019	19/08/2019	6.5	5.5	5.5	102.9526093
530	13/09/2018	17/06/2019	27/08/2019	7.4	6.6	6.6	168.7789237
530	13/09/2018	17/06/2019	27/08/2019	7.4	6.6	66	1687.789237
530	13/09/2018	17/06/2019	02/09/2019	7	6.2	6.2	140.8899585
530	13/09/2018	17/06/2019	09/09/2019	8	7	7	205.25072
530	13/09/2018	17/06/2019	17/09/2019	8.6	6.7	6.7	202.1374017
530	13/09/2018	17/06/2019	24/09/2019	10	9	9	424.1150082
530	13/09/2018	17/06/2019	02/10/2019	10.4	8.2	8.2	366.1505294
530	13/09/2018	17/06/2019	08/10/2019	11	9	9	466.5265091
530	13/09/2018	17/06/2019	15/10/2019	11.5	10	10	602.1385919
530	13/09/2018	17/06/2019	22/10/2019	12.8	10.5	10.5	738.9025921
530	13/09/2018	17/06/2019	28/10/2019	14.2	11.5	11.5	983.2923206
530	13/09/2018	17/06/2019	04/11/2019	14	11.5	11.5	969.443133
532	13/09/2018	19/03/2019	12/02/2019	6.8	7.2	6.8	174.3206932
532	13/09/2018	19/03/2019	18/02/2019	7.1	5.7	5.7	120.783242
532	13/09/2018	19/03/2019	25/02/2019	9.5	6.5	6.5	210.1594586
532	13/09/2018	19/03/2019	04/03/2019	8.8	7.3	7.3	245.542693
532	13/09/2018	19/03/2019	11/03/2019	10	8.3	8.3	360.7071965
532	13/09/2018	19/03/2019	18/03/2019	12.1	9.5	9.5	571.7829529
532	13/09/2018	19/03/2019	25/03/2019	13.2	11.2	11.2	866.9790414
532	13/09/2018	19/03/2019	01/04/2019	15	11	11	950.3317777
532	13/09/2018	19/03/2019	08/04/2019	16	12	12	1206.371579
532	13/09/2018	19/03/2019	15/04/2019	16.3	13	13	1442.357547
537	13/09/2018	03/06/2019	18/02/2019	6.5	5.5	5.5	102.9526093
537	13/09/2018	03/06/2019	25/02/2019	6.5	6	6	122.5221135
537	13/09/2018	03/06/2019	04/03/2019	9	6	6	169.6460033
537	13/09/2018	03/06/2019	11/03/2019	9.5	8.2	8.2	334.4644259
537	13/09/2018	03/06/2019	18/03/2019	9.7	6.1	6.1	188.9861713
537	13/09/2018	03/06/2019	25/03/2019	10	7	7	256.5634
537	13/09/2018	03/06/2019	01/04/2019	10	7.3	7.3	279.0257875
537	13/09/2018	03/06/2019	08/04/2019	10.7	7.8	7.8	340.8565197
537	13/09/2018	03/06/2019	15/04/2019	8.5	7.8	7.8	270.7738708
537	13/09/2018	03/06/2019	23/04/2019	10	8	8	335.1032164
537	13/09/2018	03/06/2019	29/04/2019	10.8	7.5	7.5	318.0862562
537	13/09/2018	03/06/2019	06/05/2019	11.5	10.5	10.5	663.8577976
537	13/09/2018	03/06/2019	13/05/2019	8	7	7	205.25072
537	13/09/2018	03/06/2019	20/05/2019	11	8	8	368.613538
537	13/09/2018	03/06/2019	27/05/2019	11.3	9.1	9.1	489.9591251
537	13/09/2018	03/06/2019	03/06/2019	11	10.7	10.7	659.415062
537	13/09/2018	03/06/2019	10/06/2019	12.8	11.8	11.8	933.195437
537	13/09/2018	03/06/2019	17/06/2019	12	11	11	760.2654222
537	13/09/2018	03/06/2019	24/06/2019	11	9.6	9.6	530.8034948
537	13/09/2018	03/06/2019	01/07/2019	14	14	14	1436.75504
541	13/09/2018	15/04/2019	25/03/2019	7.8	7.8	7.8	248.4748462
541	13/09/2018	15/04/2019	01/04/2019	8	6.5	6.5	176.9763862
541	13/09/2018	15/04/2019	08/04/2019	8.3	7.4	7.4	237.9798323
541	13/09/2018	15/04/2019	15/04/2019	9.8	9.5	9.5	463.0969371
541	13/09/2018	15/04/2019	29/04/2019	7.2	5	5	94.24777961
541	13/09/2018	15/04/2019	06/05/2019	5.5	5	5	71.99483164
541	13/09/2018	15/04/2019	13/05/2019	6.2	3.3	3.3	35.35234213
541	13/09/2018	15/04/2019	20/05/2019	4	4	4	33.51032164
541	13/09/2018	15/04/2019	27/05/2019	5	4.5	4.5	53.01437603
541	13/09/2018	15/04/2019	10/06/2019	4	4	4	33.51032164
541	13/09/2018	15/04/2019	17/06/2019	3	3	3	14.13716694
541	13/09/2018	15/04/2019	24/06/2019	3	3	3	14.13716694
541	13/09/2018	15/04/2019	01/07/2019	3	3	3	14.13716694
541	13/09/2018	15/04/2019	08/07/2019	10.9	8.1	8.1	374.4511408
541	13/09/2018	15/04/2019	16/07/2019	5.5	4.8	4.8	66.35043684
541	13/09/2018	15/04/2019	22/07/2019	5.5	4.8	4.8	66.35043684
541	13/09/2018	15/04/2019	30/07/2019	5.5	4.8	4.8	66.35043684
541	13/09/2018	15/04/2019	06/08/2019				0
541	13/09/2018	15/04/2019	13/08/2019	7.7	6.3	6.3	160.0185926
541	13/09/2018	15/04/2019	19/08/2019	5.8	5.8	5.8	102.1604043
541	13/09/2018	15/04/2019	27/08/2019	8.8	6.9	6.9	219.3711318
541	13/09/2018	15/04/2019	02/09/2019	8.6	8.5	8.5	325.3380992
541	13/09/2018	15/04/2019	17/09/2019	9.4	8.2	8.2	330.9437477
541	13/09/2018	15/04/2019	24/09/2019	9.7	8.4	8.4	358.3677572
541	13/09/2018	15/04/2019	02/10/2019	8.5	8.5	8.5	321.5550981
541	13/09/2018	15/04/2019	08/10/2019	9.8	8.8	8.8	397.365394
542	13/09/2018	03/06/2019	25/03/2019	6.5	7.1	6.5	157.0665427
542	13/09/2018	03/06/2019	01/04/2019	7.2	6.8	6.8	174.3206932
542	13/09/2018	03/06/2019	08/04/2019	8.1	6.7	6.7	190.3852272
542	13/09/2018	03/06/2019	15/04/2019	9	7.5	7.5	265.0718801
542	13/09/2018	03/06/2019	29/04/2019	9.5	8.5	8.5	359.3851096
542	13/09/2018	03/06/2019	06/05/2019	10	8.3	8.3	360.7071965
542	13/09/2018	03/06/2019	13/05/2019	8.3	6.7	6.7	195.086097
542	13/09/2018	03/06/2019	20/05/2019	9	8.5	8.5	340.4701038
542	13/09/2018	03/06/2019	27/05/2019	9.6	9.1	9.1	416.2484602
542	13/09/2018	03/06/2019	03/06/2019	10	9.5	9.5	472.547895
542	13/09/2018	03/06/2019	10/06/2019	10.8	8	8	361.9114737
542	13/09/2018	03/06/2019	17/06/2019	10	9	9	424.1150082
542	13/09/2018	03/06/2019	24/06/2019	12.2	10.3	10.3	677.6928481
542	13/09/2018	03/06/2019	01/07/2019	12.5	10.7	10.7	749.3352977
542	13/09/2018	03/06/2019	08/07/2019	13.6	12.2	12.2	1059.881208
542	13/09/2018	03/06/2019	16/07/2019	13.5	12	12	1017.87602
542	13/09/2018	03/06/2019	22/07/2019	15.4	13.2	13.2	1404.9705
543	13/09/2018	24/04/2019	25/03/2019	8.2	7	7	210.381988
543	13/09/2018	24/04/2019	01/04/2019	9.8	7	7	251.432132
543	13/09/2018	24/04/2019	08/04/2019	10	7	7	256.5634
543	13/09/2018	24/04/2019	15/04/2019	11.2	8	8	375.3156023
543	13/09/2018	24/04/2019	29/04/2019	11	8	8	368.613538
543	13/09/2018	24/04/2019	06/05/2019	9.5	7.8	7.8	302.6296203
543	13/09/2018	24/04/2019	13/05/2019	7.4	5.8	5.8	130.3425848
543	13/09/2018	24/04/2019	20/05/2019	6.7	5	5	87.70279491
543	13/09/2018	24/04/2019	27/05/2019	7	5.2	5.2	99.10677625
543	13/09/2018	24/04/2019	03/06/2019	7	5.2	5.2	99.10677625
543	13/09/2018	24/04/2019	10/06/2019	3.5	3.5	3.5	22.4492975
543	13/09/2018	24/04/2019	17/06/2019	5	4	4	41.88790205
543	13/09/2018	24/04/2019	24/06/2019	6	4.3	4.3	58.08804816
543	13/09/2018	24/04/2019	01/07/2019	8.5	4.5	4.5	90.12443925
543	13/09/2018	24/04/2019	08/07/2019	6.5	4.2	4.2	60.03583561
543	13/09/2018	24/04/2019	16/07/2019	8.8	6	6	165.8760921
543	13/09/2018	24/04/2019	22/07/2019	9.4	7.3	7.3	262.2842403
543	13/09/2018	24/04/2019	30/07/2019	10.8	8.8	8.8	437.9128832
543	13/09/2018	24/04/2019	06/08/2019	11.6	10.2	10.2	631.9125127
543	13/09/2018	24/04/2019	13/08/2019	11.6	9.5	9.5	548.1555582
543	13/09/2018	24/04/2019	19/08/2019	12.3	9.5	9.5	581.2339108
543	13/09/2018	24/04/2019	27/08/2019	13.2	11.1	11.1	851.5663879
543	13/09/2018	24/04/2019	02/09/2019	14.8	12	12	1115.893711
544	13/09/2018	25/03/2019	18/02/2019	8	4.6	4.6	88.63480073
544	13/09/2018	25/03/2019	25/02/2019	9.3	6.8	6.8	225.1642287
544	13/09/2018	25/03/2019	04/03/2019	10	7.5	7.5	294.5243113
544	13/09/2018	25/03/2019	18/03/2019	12.2	7.2	7.2	331.1489984
544	13/09/2018	25/03/2019	25/03/2019	13	9.8	9.8	653.7235433
544	13/09/2018	25/03/2019	01/04/2019	13.5	9	9	572.5552611
544	13/09/2018	25/03/2019	08/04/2019	11.2	6.2	6.2	225.4239337
544	13/09/2018	25/03/2019	15/04/2019	9.5	5.7	5.7	161.6113801
544	13/09/2018	25/03/2019	06/05/2019	3	3	3	14.13716694
544	13/09/2018	25/03/2019	13/05/2019	3	3	3	14.13716694
544	13/09/2018	25/03/2019	20/05/2019	3	3	3	14.13716694
544	13/09/2018	25/03/2019	27/05/2019	4	4	4	33.51032164
544	13/09/2018	25/03/2019	03/06/2019	4	4	4	33.51032164
544	13/09/2018	25/03/2019	10/06/2019	5	4.5	4.5	53.01437603
544	13/09/2018	25/03/2019	17/06/2019	5	5	5	65.44984695
544	13/09/2018	25/03/2019	24/06/2019	5.7	5	5	74.61282552
544	13/09/2018	25/03/2019	01/07/2019	6	6	6	113.0973355
544	13/09/2018	25/03/2019	08/07/2019	6.2	5.6	5.6	101.8043571
544	13/09/2018	25/03/2019	16/07/2019	7.8	7.5	7.5	229.7289628
544	13/09/2018	25/03/2019	22/07/2019	9	7.4	7.4	258.0504206
544	13/09/2018	25/03/2019	30/07/2019	15.4	9.5	9.5	727.7237583
544	13/09/2018	25/03/2019	06/08/2019	16.2	10.4	10.4	917.4455858
544	13/09/2018	25/03/2019	13/08/2019	17.4	10	10	911.0618695
544	13/09/2018	25/03/2019	19/08/2019	18	12.5	12.5	1472.621556
553	03/10/2018	29/04/2019	18/02/2019	2	2	2	4.188790205
553	03/10/2018	29/04/2019	11/03/2019	4.5	4	4	37.69911184
553	03/10/2018	29/04/2019	18/03/2019	3	2.8	2.8	12.3150432
553	03/10/2018	29/04/2019	25/03/2019	5.8	3.5	3.5	37.20169301
553	03/10/2018	29/04/2019	01/04/2019	6	3.2	3.2	32.16990877
553	03/10/2018	29/04/2019	08/04/2019	6.8	6.2	6.2	136.8645312
553	03/10/2018	29/04/2019	15/04/2019	10.5	9	9	445.3207586
553	03/10/2018	29/04/2019	23/04/2019	11.4	9	9	483.4911094
553	03/10/2018	29/04/2019	06/05/2019	13.3	10.5	10.5	767.7659746
553	03/10/2018	29/04/2019	13/05/2019	15.7	12.2	12.2	1223.539336
553	03/10/2018	29/04/2019	20/05/2019	16	13.5	13.5	1526.81403
554	03/10/2018	25/03/2019	18/02/2019	3.6	3.1	3.1	18.11442324
554	03/10/2018	25/03/2019	11/03/2019	7.4	6.2	6.2	148.9408133
554	03/10/2018	25/03/2019	18/03/2019	8.3	8.2	8.2	292.2162879
554	03/10/2018	25/03/2019	25/03/2019	10	10.5	10	549.7787144
554	03/10/2018	25/03/2019	01/04/2019	9.7	9	10	457.1017311
554	03/10/2018	25/03/2019	08/04/2019	10	9.2	9.2	443.1740037
556	03/10/2018	24/04/2019	18/02/2019	4.1	3.6	3.6	27.82194454
556	03/10/2018	24/04/2019	25/02/2019	5	4.6	4.6	55.39675046
556	03/10/2018	24/04/2019	04/03/2019	5.5	4.8	4.8	66.35043684
556	03/10/2018	24/04/2019	11/03/2019	6.3	5.8	5.8	110.9673357
556	03/10/2018	24/04/2019	18/03/2019	6.7	5.5	5.5	106.1203818
556	03/10/2018	24/04/2019	25/03/2019	7	7.2	7	184.725648
556	03/10/2018	24/04/2019	01/04/2019	8	7.3	8.3	253.7987985
556	03/10/2018	24/04/2019	08/04/2019	9	7.2	7.2	244.2902447
556	03/10/2018	24/04/2019	15/04/2019	9.5	8.5	8.5	359.3851096
556	03/10/2018	24/04/2019	29/04/2019	11.4	10	10	596.9026042
556	03/10/2018	24/04/2019	06/05/2019	12	10.5	10.5	692.7211801
556	03/10/2018	24/04/2019	13/05/2019	11.5	10.5	10.5	663.8577976
556	03/10/2018	24/04/2019	20/05/2019	11	9	9	466.5265091
556	03/10/2018	24/04/2019	27/05/2019	10.6	8.6	8.6	410.4888737
556	03/10/2018	24/04/2019	03/06/2019	10	10	10	523.5987756
556	03/10/2018	24/04/2019	10/06/2019	11.5	9.5	9.5	543.4300792
556	03/10/2018	24/04/2019	17/06/2019	12.7	10.4	10.4	719.2320333
556	03/10/2018	24/04/2019	24/06/2019	14.2	11.4	11.4	966.2659356
556	03/10/2018	24/04/2019	01/07/2019	15.2	11.1	11.1	980.5915982
556	03/10/2018	24/04/2019	08/07/2019	15.7	12.1	12.1	1203.563519
557	03/10/2018	29/04/2019	12/02/2019	9.1	9.8	9.1	424.9203032
557	03/10/2018	29/04/2019	25/02/2019	4	4	4	33.51032164
557	03/10/2018	29/04/2019	04/03/2019	4	4	4	33.51032164
557	03/10/2018	29/04/2019	11/03/2019	5.6	6.2	5.6	101.8043571
557	03/10/2018	29/04/2019	18/03/2019	6.3	5.6	5.6	103.4463629
557	03/10/2018	29/04/2019	25/03/2019	7.5	7.4	7.4	215.0420171
557	03/10/2018	29/04/2019	01/04/2019	8.5	6.5	6.5	188.0374103
557	03/10/2018	29/04/2019	08/04/2019	8	7	7	205.25072
557	03/10/2018	29/04/2019	15/04/2019	9	8	8	301.5928947
557	03/10/2018	29/04/2019	29/04/2019	10	8.3	8.3	360.7071965
557	03/10/2018	29/04/2019	01/05/2019	11.2	8.8	8.8	454.1318788
557	03/10/2018	29/04/2019	06/05/2019	11	9	9	466.5265091
557	03/10/2018	29/04/2019	20/05/2019	10.5	9	9	445.3207586
557	03/10/2018	29/04/2019	27/05/2019	10.6	9.4	9.4	490.4109908
557	03/10/2018	29/04/2019	03/06/2019	12	10	10	628.3185307
557	03/10/2018	29/04/2019	10/06/2019	12.3	10	10	644.026494
557	03/10/2018	29/04/2019	17/06/2019	13.3	10.2	10.2	724.520381
557	03/10/2018	29/04/2019	24/06/2019	13.2	11.4	11.4	898.2190388
557	03/10/2018	29/04/2019	01/07/2019	14.3	12	12	1078.194599
557	03/10/2018	29/04/2019	08/07/2019	15.9	13.8	13.8	1585.454998
559	03/10/2018	24/04/2019	18/02/2019	5	4	4	41.88790205
559	03/10/2018	24/04/2019	25/02/2019	0	0	0	0
559	03/10/2018	24/04/2019	04/03/2019	0	0	0	0
559	03/10/2018	24/04/2019	11/03/2019	7.8	6.4	6.4	167.2835256
559	03/10/2018	24/04/2019	18/03/2019	7	6.2	6.2	140.8899585
559	03/10/2018	24/04/2019	25/03/2019	9	7.7	7.7	279.3975426
559	03/10/2018	24/04/2019	01/04/2019	9	7.3	7.3	251.1232088
559	03/10/2018	24/04/2019	08/04/2019	8.8	8	8	294.8908304
559	03/10/2018	24/04/2019	15/04/2019	9.8	7.5	7.5	288.633825
559	03/10/2018	24/04/2019	29/04/2019	10.8	10.8	10.8	659.5836608
559	03/10/2018	24/04/2019	06/05/2019	11	9	9	466.5265091
559	03/10/2018	24/04/2019	13/05/2019	10.4	9	9	441.0796086
559	03/10/2018	24/04/2019	20/05/2019	10	9	9	424.1150082
559	03/10/2018	24/04/2019	27/05/2019	9.4	8.5	8.5	355.6021084
559	03/10/2018	24/04/2019	03/06/2019	10.7	8.5	8.5	404.7811234
559	03/10/2018	24/04/2019	10/06/2019	10.8	9.2	9.2	478.627924
559	03/10/2018	24/04/2019	17/06/2019	11	9	9	466.5265091
559	03/10/2018	24/04/2019	24/06/2019	11.1	9.7	9.7	546.8460376
559	03/10/2018	24/04/2019	01/07/2019	12.4	10	10	649.2624817
559	03/10/2018	24/04/2019	08/07/2019	13.7	11.2	11.2	899.8191566
559	03/10/2018	24/04/2019	16/07/2019	14.5	12.5	12.5	1186.278476
559	03/10/2018	24/04/2019	22/07/2019	15.3	12.8	12.8	1312.532278
564	03/10/2018	19/03/2019	11/02/2019	7.9	6.6	6.6	180.1829051
564	03/10/2018	19/03/2019	18/02/2019	10	7	7	256.5634
564	03/10/2018	19/03/2019	04/03/2019	11.5	7.6	7.6	347.7952507
564	03/10/2018	19/03/2019	11/03/2019	11.5	9.9	9.9	590.156034
564	03/10/2018	19/03/2019	18/03/2019	12.2	9.4	9.4	564.4352913
564	03/10/2018	19/03/2019	25/03/2019	12.5	12	12	942.4777961
564	03/10/2018	19/03/2019	01/04/2019	13.5	12	12	1017.87602
564	03/10/2018	19/03/2019	08/04/2019	13.4	11.6	11.6	944.1030467
564	03/10/2018	19/03/2019	15/04/2019	15	13.8	13.8	1495.712262
564	03/10/2018	19/03/2019	23/04/2019	16.4	14.2	14.2	1731.486697
569	03/10/2018	29/04/2019	11/03/2019	7	7.4	7	189.856916
569	03/10/2018	29/04/2019	18/03/2019	7.2	7.1	7.1	190.0412228
569	03/10/2018	29/04/2019	25/03/2019	8.2	8.1	8.1	281.6971885
569	03/10/2018	29/04/2019	01/04/2019	7.8	6.7	6.7	183.3339225
569	03/10/2018	29/04/2019	08/04/2019	8.2	8	8	274.7846374
569	03/10/2018	29/04/2019	15/04/2019	9	8.8	8.8	364.9274026
569	03/10/2018	29/04/2019	23/04/2019	9.8	9	9	415.6327081
569	03/10/2018	29/04/2019	29/04/2019	11.4	10	10	596.9026042
569	03/10/2018	29/04/2019	06/05/2019	10	9.8	9.8	502.8642641
569	03/10/2018	29/04/2019	13/05/2019	10	9.4	9.4	462.6518781
569	03/10/2018	29/04/2019	20/05/2019	10.7	10.5	10.5	617.6763856
569	03/10/2018	29/04/2019	27/05/2019	13	10.5	10.5	750.4479451
569	03/10/2018	29/04/2019	03/06/2019	14	13	13	1238.834703
572	03/10/2018	01/04/2019	25/02/2019	5.5	5.2	5.2	77.86960991
572	03/10/2018	01/04/2019	11/03/2019	8.6	8.3	8.3	310.208189
572	03/10/2018	01/04/2019	18/03/2019	8.8	8.1	8.1	302.3091779
572	03/10/2018	01/04/2019	25/03/2019	10	8.6	8.6	387.2536544
572	03/10/2018	01/04/2019	01/04/2019	11.2	9.5	9.5	529.2536424
572	03/10/2018	01/04/2019	08/04/2019	10.8	9.2	9.2	478.627924
572	03/10/2018	01/04/2019	15/04/2019	12	11.4	11.4	816.5627625
572	03/10/2018	01/04/2019	23/04/2019	12.8	11.5	11.5	886.3480073
572	03/10/2018	01/04/2019	29/04/2019	13.5	13	13	1194.590607
572	03/10/2018	01/04/2019	06/05/2019	14.8	13	13	1309.625258
646	31/10/2018	02/04/2019	25/03/2019	10.5	8.5	8.5	397.2151211
646	31/10/2018	02/04/2019	01/04/2019	12.2	9.8	9.8	613.4944022
646	31/10/2018	02/04/2019	08/04/2019	12.2	11.5	11.5	844.8004445
646	31/10/2018	02/04/2019	15/04/2019	12.3	11.6	11.6	866.6020503
646	31/10/2018	02/04/2019	23/04/2019	16.4	8.8	8.8	664.9788226
646	31/10/2018	02/04/2019	29/04/2019	17.3	11.4	11.4	1177.211316
649	31/10/2018	09/04/2019	25/03/2019	13	6.2	6.2	261.6527801
649	31/10/2018	09/04/2019	01/04/2019	13.8	8	8	462.4424386
649	31/10/2018	09/04/2019	08/04/2019	16.5	8.2	8.2	580.9118976
649	31/10/2018	09/04/2019	15/04/2019	15.2	7.5	7.5	447.6769531
649	31/10/2018	09/04/2019	23/04/2019	17.5	8.8	8.8	709.5810607
649	31/10/2018	09/04/2019	29/04/2019	17	9.2	9.2	753.3958062
649	31/10/2018	09/04/2019	06/05/2019	13.5	8.5	8.5	510.7051557
649	31/10/2018	09/04/2019	13/05/2019	18.7	10.5	10.5	1079.490506
649	31/10/2018	09/04/2019	20/05/2019	18.7	11	11	1184.74695
649	31/10/2018	09/04/2019	27/05/2019	19	11.4	11.4	1292.891041
649	31/10/2018	09/04/2019	03/06/2019	22.5	11	11	1425.497667
650	31/10/2018	02/04/2019	25/03/2019	12	7.5	7.5	353.4291735
650	31/10/2018	02/04/2019	01/04/2019	13	8.8	8.8	527.1173594
650	31/10/2018	02/04/2019	08/04/2019	13.6	9	9	576.7964112
650	31/10/2018	02/04/2019	15/04/2019	14.3	9	9	606.4844618
650	31/10/2018	02/04/2019	29/04/2019	16.9	11.5	11.5	1170.256353
650	31/10/2018	02/04/2019	06/05/2019	19	11	11	1203.753585
650	31/10/2018	02/04/2019	13/05/2019	19	12	12	1432.56625
652	31/10/2018	01/04/2019	19/03/2019	10.5	8	8	351.8583772
652	31/10/2018	01/04/2019	25/03/2019	11	9.5	9.5	519.8026845
652	31/10/2018	01/04/2019	01/04/2019	13	10	10	680.6784083
652	31/10/2018	01/04/2019	08/04/2019	13	10	10	680.6784083
652	31/10/2018	01/04/2019	15/04/2019	13	10	10	680.6784083
652	31/10/2018	01/04/2019	29/04/2019	16.2	12.8	12.8	1389.740059
656	31/10/2018	01/04/2019	25/03/2019	9	8	8	301.5928947
656	31/10/2018	01/04/2019	01/04/2019	14	9	9	593.7610115
656	31/10/2018	01/04/2019	08/04/2019	13.2	10.7	10.7	791.2980744
656	31/10/2018	01/04/2019	15/04/2019	14	10.5	10.5	808.1747101
656	31/10/2018	01/04/2019	29/04/2019	15	12.5	12.5	1227.18463
656	31/10/2018	01/04/2019	06/05/2019	13.7	13.5	13.5	1307.334513
661	31/10/2018	09/04/2019	25/03/2019	10	7.2	7.2	271.4336053
661	31/10/2018	09/04/2019	01/04/2019	11.5	8	8	385.3686988
661	31/10/2018	09/04/2019	08/04/2019	13.6	8	9	512.7079211
661	31/10/2018	09/04/2019	15/04/2019	13.5	8	8	452.3893421
661	31/10/2018	09/04/2019	29/04/2019	12.5	7.8	7.8	398.1968688
661	31/10/2018	09/04/2019	06/05/2019	12.2	8	8	408.825924
661	31/10/2018	09/04/2019	13/05/2019	12.3	9	9	521.6614601
661	31/10/2018	09/04/2019	20/05/2019	15	9	9	636.1725124
661	31/10/2018	09/04/2019	27/05/2019	15	9	9	636.1725124
661	31/10/2018	09/04/2019	03/06/2019	14.8	10	10	774.9261879
661	31/10/2018	09/04/2019	10/06/2019	17	10.8	10.8	1038.23354
661	31/10/2018	09/04/2019	17/06/2019	18.2	11.5	11.5	1260.276073
661	31/10/2018	09/04/2019	24/06/2019	19.5	12	12	1470.265362
662	31/10/2018	29/04/2019	25/03/2019	8	6	6	150.7964474
662	31/10/2018	29/04/2019	01/04/2019	8.8	7.8	7.8	280.3305957
662	31/10/2018	29/04/2019	08/04/2019	10	7.7	7.7	310.4417141
662	31/10/2018	29/04/2019	15/04/2019	9	7	7	230.90706
662	31/10/2018	29/04/2019	06/05/2019	8.3	7.8	7.8	264.4027209
662	31/10/2018	29/04/2019	13/05/2019	8.5	7.5	7.5	250.3456646
662	31/10/2018	29/04/2019	20/05/2019	9.5	8.6	8.6	367.8909717
662	31/10/2018	29/04/2019	27/05/2019	9.8	11.5	9.8	578.2939037
662	31/10/2018	29/04/2019	03/06/2019	10	8	8	335.1032164
662	31/10/2018	29/04/2019	10/06/2019	11.7	9	9	496.2145596
662	31/10/2018	29/04/2019	17/06/2019	12	10	10	628.3185307
662	31/10/2018	29/04/2019	24/06/2019	13	11	11	823.620874
662	31/10/2018	29/04/2019	01/07/2019	13.4	11.7	11.7	960.4508476
662	31/10/2018	29/04/2019	08/07/2019	14.6	11.9	11.9	1082.54361
662	31/10/2018	29/04/2019	16/07/2019	16	14.5	14.5	1761.386281
663	31/10/2018	01/04/2019	25/03/2019	14	8	8	469.1445029
663	31/10/2018	01/04/2019	01/04/2019	15.5	10	10	811.5781022
663	31/10/2018	01/04/2019	08/04/2019	16.3	9.2	9.2	722.373626
663	31/10/2018	01/04/2019	15/04/2019	15.8	7.5	7.5	465.3484118
663	31/10/2018	01/04/2019	29/04/2019	15.4	9.5	9.5	727.7237583
663	31/10/2018	01/04/2019	06/05/2019	15.7	9.5	9.5	741.9001951
663	31/10/2018	01/04/2019	13/05/2019	16	9.5	9.5	756.076632
663	31/10/2018	01/04/2019	20/05/2019	16.2	10	10	848.2300165
663	31/10/2018	01/04/2019	27/05/2019	18.9	11.2	11.2	1241.356355
663	31/10/2018	01/04/2019	03/06/2019	17	11	11	1077.042681
663	31/10/2018	01/04/2019	10/06/2019	18.4	11.2	11.2	1208.51624
663	31/10/2018	01/04/2019	17/06/2019	19.8	11.8	11.8	1443.536692
664	31/10/2018	01/04/2019	25/03/2019	13	9	9	551.3495107
664	31/10/2018	01/04/2019	01/04/2019	16.7	9.5	9.5	789.1549846
664	31/10/2018	01/04/2019	08/04/2019	16.4	11.2	11.2	1077.155779
664	31/10/2018	01/04/2019	15/04/2019	17	10.5	10.5	981.3550052
664	31/10/2018	01/04/2019	29/04/2019	10.3	7.3	7.3	287.3965611
665	31/10/2018	01/04/2019	25/03/2019	8.4	6.7	6.7	197.4365319
665	31/10/2018	01/04/2019	01/04/2019	12.6	10	10	659.7344573
665	31/10/2018	01/04/2019	08/04/2019	12.2	7.8	7.8	388.640144
665	31/10/2018	01/04/2019	15/04/2019	11.2	7.5	7.5	329.8672286
665	31/10/2018	01/04/2019	29/04/2019	13.2	7.1	7.1	348.4089085
665	31/10/2018	01/04/2019	06/05/2019	13.2	8.5	8.5	499.3561523
665	31/10/2018	01/04/2019	13/05/2019	13.8	9	9	585.2787114
665	31/10/2018	01/04/2019	20/05/2019	14	9.5	9.5	661.567053
665	31/10/2018	01/04/2019	27/05/2019	14	10	10	733.0382858
665	31/10/2018	01/04/2019	03/06/2019	15	10.5	10.5	865.9014751
665	31/10/2018	01/04/2019	10/06/2019	17	12	12	1281.769803
665	31/10/2018	01/04/2019	17/06/2019	16.6	12.8	12.8	1424.054628
723	16/01/2019	29/07/2019	22/07/2019	11.6	9	9	491.9734096
723	16/01/2019	29/07/2019	30/07/2019	13.3	10.3	10.3	738.7963016
723	16/01/2019	29/07/2019	06/08/2019	14.2	11.3	11.3	949.3882527
723	16/01/2019	29/07/2019	13/08/2019	14.2	11.3	11.3	949.3882527
723	16/01/2019	29/07/2019	19/08/2019	16	12	12	1206.371579
723	16/01/2019	29/07/2019	27/08/2019	15.2	11.8	11.8	1108.169581
723	16/01/2019	29/07/2019	02/09/2019	18.2	5.4	5.4	277.8801534
723	16/01/2019	29/07/2019	02/09/2019	18.2	14.6	14.6	2031.307733
725	16/01/2019	05/08/2019	08/07/2019	9.6	7.4	7.4	275.2537819
725	16/01/2019	05/08/2019	08/07/2019	9.6	7.4	7.4	275.2537819
725	16/01/2019	05/08/2019	22/07/2019	8.5	8.3	8.3	306.601117
725	16/01/2019	05/08/2019	30/07/2019	10	9	9	424.1150082
725	16/01/2019	05/08/2019	06/08/2019	11.3	11.2	11.2	742.1866036
725	16/01/2019	05/08/2019	13/08/2019	11.7	10.2	10.2	637.3600344
725	16/01/2019	05/08/2019	19/08/2019	13	10	10	680.6784083
725	16/01/2019	05/08/2019	27/08/2019	14.6	11	11	924.989597
725	16/01/2019	05/08/2019	02/09/2019	15.8	11	11	1001.016139
725	16/01/2019	05/08/2019	09/09/2019	16.7	10.5	10.5	964.0369757
725	16/01/2019	05/08/2019	17/09/2019	17.8	10.8	10.8	1087.091589
725	16/01/2019	05/08/2019	24/09/2019	19.4	11.5	11.5	1343.371199
726	16/01/2019	12/08/2019	08/07/2019	9.2	6.2	6.2	185.1696598
726	16/01/2019	12/08/2019	08/07/2019	9.2	6.2	6.2	185.1696598
726	16/01/2019	12/08/2019	22/07/2019	10	8	8	335.1032164
726	16/01/2019	12/08/2019	30/07/2019	9.5	8	8	318.3480556
726	16/01/2019	12/08/2019	06/08/2019	11.6	10.5	10.5	669.6304741
726	16/01/2019	12/08/2019	13/08/2019	13.7	11.5	11.5	948.6693516
726	16/01/2019	12/08/2019	19/08/2019	13.4	11.5	11.5	927.8955702
726	16/01/2019	12/08/2019	27/08/2019	13.8	13.3	13.3	1278.147546
726	16/01/2019	12/08/2019	02/09/2019	13.8	11.7	11.7	989.1210222
726	16/01/2019	12/08/2019	02/09/2019	13.8	13	13	1221.137064
727	16/01/2019	29/07/2019	08/07/2019	8.5	7.5	7.5	250.3456646
727	16/01/2019	29/07/2019	16/07/2019	9	7	7	230.90706
727	16/01/2019	29/07/2019	22/07/2019	9.8	9	9	415.6327081
727	16/01/2019	29/07/2019	30/07/2019	13	10.2	10.2	708.177816
727	16/01/2019	29/07/2019	06/08/2019	12.4	10.5	10.5	715.8118861
727	16/01/2019	29/07/2019	13/08/2019	11.6	11.2	11.2	761.8906728
727	16/01/2019	29/07/2019	19/08/2019	12	10.3	10.3	666.5831292
729	16/01/2019	12/08/2019	22/07/2019	8.3	7	7	212.947622
729	16/01/2019	12/08/2019	30/07/2019	9.3	7.5	7.5	273.9076095
729	16/01/2019	12/08/2019	06/08/2019	11.1	10.3	10.3	616.5893945
729	16/01/2019	12/08/2019	13/08/2019	12.5	10.7	10.7	749.3352977
729	16/01/2019	12/08/2019	19/08/2019	12.2	10.3	10.3	677.6928481
729	16/01/2019	12/08/2019	27/08/2019	11.9	10.6	10.6	700.0955453
729	16/01/2019	12/08/2019	02/09/2019	12	9.8	9.8	603.4371169
729	16/01/2019	12/08/2019	09/09/2019	12.8	10.7	10.7	767.3193449
729	16/01/2019	12/08/2019	17/09/2019	11.4	10	10	596.9026042
729	16/01/2019	12/08/2019	24/09/2019	12.5	10.5	10.5	721.5845626
729	16/01/2019	12/08/2019	02/10/2019	12.4	11.2	11.2	814.4348571
729	16/01/2019	12/08/2019	08/10/2019	13	11.5	11.5	900.1971949
729	16/01/2019	12/08/2019	15/10/2019	13.8	12.2	12.2	1075.467696
729	16/01/2019	12/08/2019	22/10/2019	13.4	12	12	1010.336197
729	16/01/2019	12/08/2019	28/10/2019	14.5	12.8	12.8	1243.903139
729	16/01/2019	12/08/2019	04/11/2019	16.5	14.2	14.2	1742.044542
733	16/01/2019	02/09/2019	30/07/2019	8	6.3	6.3	166.2530832
733	16/01/2019	02/09/2019	06/08/2019	9.5	6.6	6.6	216.6756453
733	16/01/2019	02/09/2019	13/08/2019	10	8.3	8.3	360.7071965
733	16/01/2019	02/09/2019	19/08/2019	8.7	7	7	223.210158
733	16/01/2019	02/09/2019	27/08/2019	10.8	8.2	8.2	380.233242
733	16/01/2019	02/09/2019	02/09/2019	11.2	9	9	475.0088092
733	16/01/2019	02/09/2019	09/09/2019	11.2	10.7	10.7	671.4044268
733	16/01/2019	02/09/2019	17/09/2019	11.2	11.2	11.2	735.6185806
738	16/01/2019	22/07/2019	08/07/2019	11.6	7.4	7.4	332.5983198
738	16/01/2019	22/07/2019	16/07/2019	12.5	8	8	418.8790205
738	16/01/2019	22/07/2019	30/07/2019	13.2	8.2	8.2	464.7295181
738	16/01/2019	22/07/2019	06/08/2019	13.5	8.4	8.4	498.7592497
738	16/01/2019	22/07/2019	13/08/2019	13.7	8.6	8.6	530.5375066
738	16/01/2019	22/07/2019	19/08/2019	14.5	8.4	8.4	535.7043793
738	16/01/2019	22/07/2019	27/08/2019	12.5	9.8	9.8	628.5803301
738	16/01/2019	22/07/2019	02/09/2019	13.3	9	9	564.072961
738	16/01/2019	22/07/2019	09/09/2019	14	9	9	593.7610115
738	16/01/2019	22/07/2019	17/09/2019	14.5	9.5	9.5	685.1944477
738	16/01/2019	22/07/2019	24/09/2019	14.5	10.5	10.5	837.0380926
738	16/01/2019	22/07/2019	02/10/2019	15	10.5	10.5	865.9014751
738	16/01/2019	22/07/2019	08/10/2019	16.8	10.3	10.3	933.2163809
738	16/01/2019	22/07/2019	15/10/2019	17.2	11.5	11.5	1191.030135
738	16/01/2019	22/07/2019	22/10/2019	18	11.5	11.5	1246.426885
738	16/01/2019	22/07/2019	04/11/2019	20	15	15	2356.19449
740	16/01/2019	02/09/2019	30/07/2019	6.7	6	6	126.2920247
740	16/01/2019	02/09/2019	06/08/2019	7	7	7	179.59438
740	16/01/2019	02/09/2019	13/08/2019	8.4	8.1	8.1	288.5678516
740	16/01/2019	02/09/2019	19/08/2019	8	8	8	268.0825731
740	16/01/2019	02/09/2019	27/08/2019	9.6	8.7	8.7	380.4594367
740	16/01/2019	02/09/2019	02/09/2019	13.2	8.8	8.8	535.2268572
740	16/01/2019	02/09/2019	09/09/2019	11.5	9.2	9.2	509.6501042
740	16/01/2019	02/09/2019	17/09/2019	12	9.5	9.5	567.057474
740	16/01/2019	02/09/2019	24/09/2019	12.5	9.5	9.5	590.6848687
740	16/01/2019	02/09/2019	02/10/2019	12.7	7	7	325.8355181
740	16/01/2019	02/09/2019	08/10/2019	13	9.8	9.8	653.7235433
740	16/01/2019	02/09/2019	15/10/2019	13.2	10	10	691.1503838
740	16/01/2019	02/09/2019	22/10/2019	13.2	10	10	691.1503838
740	16/01/2019	02/09/2019	04/11/2019	14.5	10	10	759.2182246
740	16/01/2019	02/09/2019	11/11/2019	15.5	10	10	811.5781022
740	16/01/2019	02/09/2019	19/11/2019	16.5	11.5	11.5	1142.557978
743	16/01/2019	05/08/2019	22/07/2019	9.6	9.5	9.5	453.6459792
743	16/01/2019	05/08/2019	30/07/2019	12	11.5	11.5	830.9512569
743	16/01/2019	05/08/2019	06/08/2019	12.7	11.7	11.7	910.2780422
743	16/01/2019	05/08/2019	13/08/2019	12.8	11.3	11.3	855.786594
743	16/01/2019	05/08/2019	19/08/2019	13	10.8	10.8	793.9432954
743	16/01/2019	05/08/2019	27/08/2019	13.2	11.1	11.1	851.5663879
743	16/01/2019	05/08/2019	02/09/2019	13	13	13	1150.34651
743	16/01/2019	05/08/2019	24/09/2019	17.2	13	13	1521.996921
